# Supplementary material for: High-Throughput Determination of 210 Pesticide Residues in Gherkins by QuEChERS Coupled with LC-MS/MS and GC-MS/MS
Source: Molecules. 2026 Apr 9;31(8):1248. doi: 10.3390/molecules31081248 (PMC13118492; doi:10.3390/molecules31081248)
Supplement: Supplementary file 1 [file molecules-31-01248-s001.zip]

Archive with 1 entries (1 files):
- molecules-4234748-supplementary.pdf
